# Supplementary material for: L-Arginine and asymmetric dimethylarginine (ADMA) transport across the mouse blood-brain and blood-CSF barriers: Evidence of saturable transport at both interfaces and CNS to blood efflux
Source: PLoS One. 2024 Oct 24;19(10):e0305318. doi: 10.1371/journal.pone.0305318 (PMC11501026; doi:10.1371/journal.pone.0305318)
Supplement: S1 Dataset — (XLSX) [file pone.0305318.s012.xlsx]

## Sheet: 14C-sucrose
Octanol-Saline partition coefficient for 14C Sucrose
					mean
Blank	33	14C Sucrose		90417	90541.3
	33			90894
	33			90313
	DPM octanol phase	DPM-blank	mean		DPM saline phase	DPM-blank	mean
Tube A	165	132	142.667		91282	91249	96212.3
	302	269			96618	96585
	60	27			100836	100803
Tube B	61	28	86.3333		92352	92319	96706.7
	229	196			92715	92682
	68	35			105152	105119
Tube C	101	68	76		96120	96087	96959
	138	105			97500	97467
	88	55			97356	97323
Octanol=Saline partition coefficient
			mean	SEM
Tube A	0.00148283		0.00105313	0.000217136
Tube B	0.000892734
Tube C	0.000783836

## Sheet: 3H-arginine
Octanol-Saline partition coefficient for 3H Arginine
					mean
Blank	36	3H Arginine		104481	104369
	36			101736
	36			106891
	DPM octanol phase	DPM-blank	mean		DPM saline phase	DPM-blank	mean
Tube A	177	141	140.667		115220	115184	114141
	173	137			112728	112692
	180	144			114584	114548
Tube B	195	159	164.333		109496	109460	114221
	165	129			118109	118073
	241	205			115165	115129
Tube C	383	347	204.667		113195	113159	114313
	136	100			115187	115151
	203	167			114665	114629
Octanol=Saline partition coefficient
			mean	SEM
Tube A	0.00123239		0.00148718	0.000162896
Tube B	0.00143874
Tube C	0.00179041

## Sheet: 3H-ADMA
Octanol-Saline partition coefficient for 3H ADMA
					mean
Blank	23.81	3H ADMA		104481	104369
	23.95			101736
	23.88			106891
	DPM octanol phase	DPM-blank	mean		DPM saline phase	DPM-blank	mean
Tube A	547.15	523.27	514.587		241548	241524	237098
	526.48	502.6			247443	247419
	541.77	517.89			222374	222350
Tube B	499	475.12	545.203		220047	220023	230205
	512.78	488.9			236251	236227
	695.47	671.59			234388	234364
Tube C	518.6	494.72	512.307		221665	221641	227264
	523.9	500.02			227659	227635
	566.06	542.18			232539	232515
Octanol=Saline partition coefficient
			mean	SEM
Tube A	0.00217036		0.00226431	5.73745e-05
Tube B	0.00236834
Tube C	0.00225424
