# Supplementary material for: L-Arginine and asymmetric dimethylarginine (ADMA) transport across the mouse blood-brain and blood-CSF barriers: Evidence of saturable transport at both interfaces and CNS to blood efflux
Source: PLoS One. 2024 Oct 24;19(10):e0305318. doi: 10.1371/journal.pone.0305318 (PMC11501026; doi:10.1371/journal.pone.0305318)
Supplement: S2 Dataset — (XLSX) [file pone.0305318.s013.xlsx]

## Sheet: 2.5 minutes
[3H] Arginine + [14C] Sucrose, 2.5 mins, Balb/c ♂, 5ml/min
Mouse Number		10	13	19	mean	SEM
CSF		Clear	Clear	clear
	Arginine	0.04045	0.0347724	0.0803591	0.0518605	0.0143433
	Sucrose	0.00268518	0.0112507	0.0093128	0.00774956	0.00259325
	Difference	0.0377649	0.0235217	0.0710463	0.044111	0.0140813
pineal gland	Arginine	0.425186	0.342204	26.0791	8.94884	8.56518
	Sucrose	0.153956	0.197534	5.94761	2.0997	1.924
	Difference	0.27123	0.14467	20.1315	6.84914	6.64129
choroid plexus	Arginine	0.5221	0.54864	0.793197	0.621312	0.0862832
	Sucrose	0.0621715	0.0863173	0.113457	0.0873154	0.0148134
	Difference	0.459928	0.462323	0.679739	0.533997	0.0728746
frontal cortex	Arginine	0.280303	0.26173	0.396899	0.312977	0.0423021
	Sucrose	0.01992	0.0225901	0.0276627	0.0233909	0.0022707
	Difference	0.260383	0.239139	0.369236	0.289586	0.0402945
caudate nucleus	Arginine	0.213444	0.200324	0.34067	0.25148	0.044756
	Sucrose	0.0112078	0.0188271	0.0220143	0.0173497	0.00320585
	Difference	0.202236	0.181497	0.318656	0.23413	0.0426851
occipital cortex	Arginine	0.221099	0.243815	0.412979	0.292631	0.0605301
	Sucrose	0.0166515	0.0212486	0.0344824	0.0241275	0.00534483
	Difference	0.204448	0.222567	0.378496	0.268504	0.0552445
hippocampus	Arginine	0.191758	0.177018	0.381075	0.24995	0.0657004
	Sucrose	0.0120732	0.0165064	0.0224014	0.0169936	0.00299142
	Difference	0.179685	0.160511	0.358674	0.232957	0.0631019
[3H] Arginine + [14C] Sucrose, 2.5 mins, Balb/c ♂, 5ml/min
pituitary gland	Arginine	0.714221	0.564584	0.784883	0.687896	0.0649425
	Sucrose	0.0772501	0.091086	0.107598	0.0919779	0.00877196
	Difference	0.636971	0.473498	0.677285	0.595918	0.0623063
hypothalamus	Arginine	0.209792	0.213735	0.596644	0.340057	0.128299
	Sucrose	0.0164556	0.0617644	0.0650967	0.0477722	0.0156878
	Difference	0.193337	0.151971	0.531548	0.292285	0.120226
thalamus	Arginine	0.203043	0.213991	0.58196	0.332998	0.124521
	Sucrose	0.0148498	0.0202672	0.0612577	0.0321249	0.0146501
	Difference	0.188194	0.193724	0.520703	0.300873	0.109926
pons	Arginine	0.153884	0.19974	0.268653	0.207425	0.0333531
	Sucrose	0.00841596	0.0277534	0.047611	0.0279268	0.011315
	Difference	0.145468	0.171986	0.221042	0.179499	0.0221373
cerebellum	Arginine	0.198071	0.222288	0.295656	0.238671	0.0293373
	Sucrose	0.0163	0.0206415	0.0218366	0.0195927	0.00168209
	Difference	0.181771	0.201646	0.273819	0.219079	0.0279652
homogenate	Arginine	0.138021	0.14734	0.14346	0.14294	0.0027027
	Sucrose	0.0119368	0.0215737	0.0090774	0.014196	0.0037801
	Difference	0.126084	0.125766	0.134383	0.128744	0.00282088
supernatant	Arginine	0.0795215	0.0749163	0.134296	0.0962445	0.0190719
	Sucrose	0.00766766	0.00950416	0.0190581	0.0120766	0.00353075
	Difference	0.0718538	0.0654122	0.115237	0.0841678	0.0156457
pellet	Arginine	0.0225588	0.0253332	0.0193602	0.0224174	0.00172569
	Sucrose	0.00198475	0.00363651	0.000909869	0.00217704	0.000792964
	Difference	0.0205741	0.0216967	0.0184504	0.0202404	0.000951869

## Sheet: 10 minutes
[3H] Arginine + [14C] Sucrose, 10 mins, Balb/c ♂, 5ml/min
Mouse Number		23	24	30	31	32	35	36	mean	SEM
CSF		pink	pink	Clear	Clear	Clear	Clear	Clear
	Arginine	0.279347	0.500402	0.146687	0.180842	0.0809803	0.290088	0.237211	0.24508	0.0509873
	Sucrose	0.27761	0.35131	0.0468901	0.0333968	0.032481	0.165387	0.0515452	0.136946	0.0496621
	Difference	0.00173668	0.149093	0.0997972	0.147446	0.0484994	0.1247	0.185666	0.108134	0.02413
pineal gland	Arginine	1.90663	0.808092	1.11101	1.73078	1.20472	0.917843	2.0376	1.3881	0.187472
	Sucrose	0.41679	0.689349	0.451057	0.383324	0.302164	0.330053	0.488948	0.437384	0.0486687
	Difference	1.48984	0.118743	0.659955	1.34745	0.902553	0.58779	1.54866	0.950713	0.202152
choroid plexus	Arginine	3.24283	3.76514	2.2598	3.42183	1.51819	2.95943	5.48001	3.23532	0.471332
	Sucrose	0.215163	0.298576	0.245379	0.630557	0.124566	0.301553	0.633578	0.34991	0.0762307
	Difference	3.02767	3.46657	2.01442	2.79128	1.39362	2.65787	4.84643	2.88541	0.415425
frontal cortex	Arginine	0.820444	0.868752	0.382482	0.528541	0.31413	0.549396	0.871591	0.619334	0.0884619
	Sucrose	0.0273548	0.0259363	0.0273877	0.0383064	0.0215241	0.0443594	0.0641917	0.03558	0.00562409
	Difference	0.793089	0.842815	0.355094	0.490235	0.292606	0.505037	0.8074	0.583754	0.0863197
caudate nucleus	Arginine	0.661778	0.865151	0.401009	0.493794	0.334659	0.521571	0.813481	0.584492	0.0764458
	Sucrose	0.0161611	0.118068	0.0230135	0.0344626	0.0245227	0.0387106	0.0565389	0.0444968	0.0132336
	Difference	0.645617	0.747083	0.377996	0.459332	0.310136	0.48286	0.756942	0.539995	0.0672517
occipital cortex	Arginine	0.631736	0.724813	0.327003	0.418625	0.26868	0.534663	0.782779	0.5269	0.0746506
	Sucrose	0.0204004	0.0233849	0.0218711	0.0293633	0.0176513	0.0373166	0.0514103	0.0287711	0.00451519
	Difference	0.611336	0.701428	0.305132	0.389261	0.251029	0.497346	0.731369	0.498129	0.0721615
hippocampus	Arginine	0.5129	0.691809	0.389573	0.454712	0.270556	0.49794	0.687357	0.500692	0.0575182
	Sucrose	0.0166528	0.0229109	0.0270863	0.0346572	0.0212937	0.0358128	0.0460909	0.0292149	0.0038507
	Difference	0.496247	0.668898	0.362487	0.420055	0.249262	0.462127	0.641266	0.471477	0.0561475
[3H] Arginine + [14C] Sucrose, 10 mins, Balb/c ♂, 5ml/min
Mouse Number		23	24	30	31	32	35	36	mean	SEM
pituitary gland	Arginine	3.25368	2.64062	1.18882	1.19226	1.14354	2.27475	3.67385	2.19536	0.397497
	Sucrose	0.173543	0.200038	0.215801	0.076645	0.124384	0.274076	0.342987	0.201068	0.0337386
	Difference	3.08014	2.44058	0.973023	1.11562	1.01916	2.00068	3.33086	1.99429	0.375773
hypothalamus	Arginine	0.98114	1.53806	0.338137	0.695114	0.290522	0.369643	1.21409	0.775244	0.183473
	Sucrose	0.0322775	0.0610512	0.0232713	0.061125	0.032632	0.0299594	0.10799	0.049758	0.0112758
	Difference	0.948863	1.477	0.314866	0.633989	0.25789	0.339684	1.1061	0.725486	0.176205
thalamus	Arginine	0.95024	1.02911	0.405096	0.561763	0.252509	0.536775	0.62804	0.623362	0.105556
	Sucrose	0.0212846	0.0298607	0.0431444	0.0449223	0.0295894	0.042301	0.0433733	0.0363537	0.00351585
	Difference	0.928956	0.999249	0.361952	0.51684	0.22292	0.494474	0.584667	0.587008	0.107302
pons	Arginine	0.826816	0.808495	0.397056	0.517699	0.269737	0.482627	1.00713	0.615651	0.101156
	Sucrose	0.030333	0.0320723	0.0431389	0.0593461	0.0488583	0.0661002	0.12667	0.0580741	0.0124643
	Difference	0.796483	0.776423	0.353917	0.458353	0.220878	0.416527	0.88046	0.557577	0.0968316
cerebellum	Arginine	0.640967	0.548338	0.460362	0.521784	0.329413	0.586542	0.761259	0.549809	0.0515782
	Sucrose	0.0200052	0.0215607	0.0426149	0.0545126	0.0290358	0.0532477	0.0573886	0.0397665	0.00608463
	Difference	0.620962	0.526777	0.417747	0.467271	0.300377	0.533295	0.70387	0.510043	0.0500001
homogenate	Arginine	0.48231	0.672754	0.29971	0.383554	0.147941	0.396324	0.621634	0.429175	0.0686969
	Sucrose	0.0173569	0.0261323	0.0394623	0.0373277	0.0144146	0.0363389	0.053204	0.0320338	0.00514225
	Difference	0.464953	0.646622	0.260248	0.346226	0.133526	0.359985	0.56843	0.397142	0.0669728
supernatant	Arginine	0.307661	0.444183	0.130858	0.228235	0.120434	0.250556	0.334211	0.259448	0.0433576
	Sucrose	0.015583	0.0243661	0.014904	0.0260517	0.0146786	0.0365081	0.0411805	0.0247531	0.00406046
	Difference	0.292078	0.419817	0.115954	0.202183	0.105755	0.214048	0.293031	0.234695	0.0417402
pellet	Arginine	0.084555	0.109051	0.0568996	0.0539352	0.0392178	0.068615	0.107092	0.0741951	0.0101987
	Sucrose	0.00274811	0.00440405	0.004929	0.00373378	0.00365844	0.00467294	0.00809422	0.00460579	0.000644162
	Difference	0.0818069	0.104647	0.0519706	0.0502014	0.0355594	0.063942	0.0989979	0.0695893	0.00990357

## Sheet: 20 minutes
[3H] Arginine + [14C] Sucrose, 20 mins, Balb/c ♂, 5ml/min
Mouse Number		1	3	5	8	9	18	mean	SEM
CSF		Pink	Red + Brain	Clear	Brain	Brain	clear
	Arginine	0.466785	0.915193	0.168977	1.14871	1.25358	1.13488	0.848022	0.177777
	Sucrose	0.212259	0.17649	0.017249	0.130888	0.403823	0.211777	0.192081	0.0516991
	Difference	0.254526	0.738703	0.151728	1.01783	0.84976	0.923102	0.655941	0.148562
pineal gland	Arginine	2.2084	2.92227	4.36436	4.195	4.52551	2.993	3.53476	0.388743
	Sucrose	0.333926	0.317528	0.638163	0.738451	0.545597	0.56753	0.523533	0.0683475
	Difference	1.87448	2.60474	3.7262	3.45655	3.97992	2.42547	3.01123	0.339038
choroid plexus	Arginine	2.18867	3.35798	2.19682	4.02873	3.31003	2.62335	2.95093	0.300739
	Sucrose	0.268973	0.177027	0.330713	0.375929	0.240183	0.290819	0.280607	0.0284015
	Difference	1.9197	3.18095	1.8661	3.6528	3.06985	2.33253	2.67032	0.300551
frontal cortex	Arginine	0.974292	1.75587	1.28323	2.17049	1.61512	1.14491	1.49065	0.180481
	Sucrose	0.0912913	0.0519715	0.11226	0.110023	0.0462535	0.06629	0.0796815	0.0118059
	Difference	0.883001	1.7039	1.17097	2.06047	1.56887	1.07862	1.41097	0.180683
caudate nucleus	Arginine	0.751248	1.70664	1.05503	1.63779	1.30946	0.931678	1.23198	0.157965
	Sucrose	0.0796105	0.042962	0.0943606	0.067116	0.0473689	0.0664705	0.0663147	0.00789157
	Difference	0.671637	1.66368	0.960667	1.57068	1.2621	0.865207	1.16566	0.163066
occipital cortex	Arginine	0.868317	1.26536	1.00339	1.19162	0.921407	1.04226	1.04873	0.0627707
	Sucrose	0.0880793	0.03675	0.080305	0.0336907	0.00574291	0.0608848	0.0509088	0.012757
	Difference	0.780237	1.22861	0.923088	1.15793	0.915664	0.981372	0.997818	0.0680313
hippocampus	Arginine	0.750751	1.30207	1.05699	1.24769	0.934629	1.40286	1.11583	0.100671
	Sucrose	0.0678209	0.0289239	0.10862	-0.000468102	-4.52831e-05	0.0815247	0.0477293	0.0184504
	Difference	0.682931	1.27315	0.948367	1.24816	0.934674	1.32134	1.0681	0.103132
[3H] Arginine + [14C] Sucrose, 20 mins, Balb/c ♂, 5ml/min
pituitary gland	Arginine	4.30306	2.27695	3.46202	2.97661	4.17195	4.1455	3.55602	0.329924
	Sucrose	0.512916	0.305841	0.385916	0.107663	0.134617	0.22919	0.279357	0.0631271
	Difference	3.79014	1.97111	3.0761	2.86895	4.03734	3.91631	3.27666	0.324672
hypothalamus	Arginine	1.23134	1.95388	1.37067	1.99332	1.81586	0.331666	1.44946	0.257405
	Sucrose	0.125828	0.0652181	0.112653	0.0471038	0.021985	0.0216293	0.0657361	0.0182749
	Difference	1.10551	1.88866	1.25802	1.94622	1.79388	0.310036	1.38372	0.257267
thalamus	Arginine	0.815432	1.30939	0.994131	1.38225	1.6708	1.51348	1.28092	0.131161
	Sucrose	0.072452	0.044932	0.118647	0.00837233	0.0660444	0.0930028	0.0672418	0.0155971
	Difference	0.74298	1.26446	0.875483	1.37388	1.60475	1.42048	1.21367	0.136612
pons	Arginine	1.61217	2.13803	2.68755	1.13941	0.987416	1.25882	1.63723	0.268817
	Sucrose	0.155565	0.0884845	0.294973	0.0512654	0.0104971	0.105289	0.117679	0.040732
	Difference	1.4566	2.04954	2.39258	1.08814	0.976918	1.15353	1.51955	0.235342
cerebellum	Arginine	0.78326	1.58573	0.973272	1.14572	0.859843	1.07333	1.07019	0.116542
	Sucrose	0.0568035	0.0406625	0.0746461	0.0364046	0.000759596	0.0643153	0.0455986	0.0107068
	Difference	0.726457	1.54507	0.898626	1.10931	0.859084	1.00902	1.02459	0.11697
homogenate	Arginine	0.608234	0.994895	0.670281	1.30164	0.411061	0.844074	0.80503	0.128619
	Sucrose	0.0836778	0.0257822	0.0627464	0.0662672	-0.0015451	0.0516363	0.0480941	0.0126301
	Difference	0.524556	0.969112	0.607534	1.23537	0.412606	0.792437	0.756936	0.125175
supernatant	Arginine	0.310121	0.60123	0.42303	0.468792	0.387661	0.58912	0.463326	0.0467948
	Sucrose	0.0310934	0.03188	0.0441677	0.0274321	0.0175826	0.0415862	0.0322903	0.00395392
	Difference	0.279027	0.569351	0.378862	0.44136	0.370078	0.547534	0.431035	0.0455902
pellet	Arginine	0.0923571	0.174161	0.110916	0.177486	0.143913	0.136623	0.139243	0.0137976
	Sucrose	0.0105182	0.102485	0.00935694	0.00835671	0.00445037	0.0100995	0.0242112	0.0156801
	Difference	0.0818389	0.0716759	0.101559	0.169129	0.139462	0.126523	0.115031	0.0150759

## Sheet: 30 minutes
[3H] Arginine + [14C] Sucrose, 30 mins, Balb/c ♂, 5ml/min
Mouse Number		11	12	14	15	mean	SEM
CSF		Clear with some brain	Clear	None	Brain
	Arginine	1.16452	2.06229	#DIV/0!	1.02426	#DIV/0!	#DIV/0!
	Sucrose	0.101396	0.370532	#DIV/0!	0.166086	#DIV/0!	#DIV/0!
	Difference	1.06313	1.69176	#DIV/0!	0.858177	#DIV/0!	#DIV/0!
pineal gland	Arginine	4.94905	3.84559	11.5904	9.1624	7.38686	1.80983
	Sucrose	0.770377	0.405116	1.65919	1.34626	1.04523	0.281788
	Difference	4.17868	3.44048	9.93123	7.81614	6.34163	1.53173
choroid plexus	Arginine	5.84778	4.07589	2.89737	3.76462	4.14642	0.619508
	Sucrose	0.324642	0.265497	0.33092	0.501223	0.35557	0.0507381
	Difference	5.52314	3.81039	2.56645	3.2634	3.79085	0.631041
frontal cortex	Arginine	2.14257	2.5307	1.12913	1.60012	1.85063	0.307009
	Sucrose	0.0494319	0.067766	0.0817111	0.132596	0.0828762	0.0178425
	Difference	2.09314	2.46294	1.04741	1.46752	1.76775	0.315988
caudate nucleus	Arginine	2.23706	2.09741	1.23334	1.47099	1.7597	0.241924
	Sucrose	0.0624282	0.044781	0.087641	0.116305	0.0777889	0.0155619
	Difference	2.17464	2.05263	1.1457	1.35469	1.68191	0.2541
occipital cortex	Arginine	19.3775	20.6487	1.28994	1.44594	10.6905	5.38875
	Sucrose	0.492639	0.524329	0.0854449	0.143827	0.31156	0.1145
	Difference	18.8849	20.1244	1.20449	1.30211	10.379	5.27482
hippocampus	Arginine	2.00514	1.81452	1.16551	1.46711	1.61307	0.186169
	Sucrose	0.0581469	0.0446025	0.092418	0.132527	0.0819236	0.0196406
	Difference	1.94699	1.76992	1.0731	1.33458	1.53115	0.199663
[3H] Arginine + [14C] Sucrose, 30 mins, Balb/c ♂, 5ml/min
pituitary gland	Arginine	5.46158	6.51011	5.80867	5.14931	5.73242	0.292118
	Sucrose	0.244799	0.253455	0.551257	0.265537	0.328762	0.0742868
	Difference	5.21678	6.25666	5.25741	4.88378	5.40366	0.296395
hypothalamus	Arginine	3.01033	2.8261	1.01673	1.6573	2.12761	0.476299
	Sucrose	0.0926044	0.0780815	0.0798151	0.128193	0.0946735	0.0116329
	Difference	2.91773	2.74802	0.936913	1.5291	2.03294	0.478653
thalamus	Arginine	2.60206	2.17215	1.63226	2.17932	2.14645	0.198687
	Sucrose	0.0716424	0.0515629	0.110529	0.152276	0.0965025	0.022258
	Difference	2.53042	2.12059	1.52173	2.02705	2.04995	0.20724
pons	Arginine	3.85313	2.47958	2.2275	2.12877	2.67225	0.400496
	Sucrose	0.139928	0.0604888	0.151288	0.144249	0.123989	0.0212956
	Difference	3.7132	2.41909	2.07621	1.98452	2.54826	0.399416
cerebellum	Arginine	2.02806	1.795	1.53763	1.07802	1.60968	0.20356
	Sucrose	0.0613153	0.0455306	0.0837898	0.0455269	0.0590406	0.00905003
	Difference	1.96675	1.74947	1.45384	1.03249	1.55064	0.202181
homogenate	Arginine	1.36346	1.51728	0.952119	1.3428	1.29391	0.120396
	Sucrose	0.0418743	0.0415589	0.0713169	0.10633	0.0652701	0.0153625
	Difference	1.32158	1.47572	0.880802	1.23647	1.22864	0.126076
supernatant	Arginine	0.748026	0.563406	0.62224	0.80401	0.68442	0.0554212
	Sucrose	0.0213649	0.0147337	0.0597025	0.0602917	0.0390232	0.0121853
	Difference	0.726661	0.548673	0.562537	0.743718	0.645397	0.0520354
pellet	Arginine	0.316744	0.326022	0.183171	0.21508	0.260254	0.0359387
	Sucrose	0.00943113	0.00920665	0.0142453	0.0159398	0.0122057	0.00170284
	Difference	0.307313	0.316815	0.168925	0.19914	0.248048	0.0375207

## Sheet: +100 uM Arginine
[3H] Arginine + [14C] Sucrose + 100 uM Un-labelled arginine, 10 mins, Balb/c ♂, 5ml/min
Mouse Number		25	26	27	28	29	37	38	39	mean	SEM
CSF		L. pink	L. pink	clear	l. pink	Clear	Clear	Clear	Clear
	Arginine	0.116165	0.0675862	0.0505748	0.146025	0.0555918	0.118972	0.15956	0.0522627	0.0958421	0.0168384
	Sucrose	0.0473475	0.0167624	0.0258672	0.103151	0.00695279	0.0395166	0.0516763	0.0444944	0.0419711	0.0110653
	Difference	0.068817	0.0508238	0.0247076	0.0428732	0.048639	0.0794554	0.107883	0.0077683	0.053871	0.0118914
pineal gland	Arginine	1.20388	0.402467	0.643434	0.212335	1.21288	1.243	1.28092	0.47794	0.834607	0.168011
	Sucrose	0.711368	0.194985	0.284364	0.0796048	0.523883	0.414678	0.441597	0.112758	0.345405	0.0821847
	Difference	0.49251	0.207482	0.359071	0.13273	0.689	0.828323	0.83932	0.365182	0.489202	0.102646
choroid plexus	Arginine	1.07168	1.19324	1.00856	1.66802	1.39231	1.45123	1.32421	0.891483	1.25009	0.0971889
	Sucrose	0.235237	0.231317	0.220197	0.223554	0.192913	0.228826	0.208519	0.247737	0.223537	0.00636564
	Difference	0.836439	0.961923	0.788361	1.44446	1.1994	1.2224	1.11569	0.643746	1.02655	0.10045
frontal cortex	Arginine	0.236663	0.186836	0.146108	0.233903	0.255676	0.612987	0.322998	0.133691	0.266108	0.0578162
	Sucrose	0.0221581	0.012747	0.0212627	0.0315768	0.022264	0.0666486	0.0232613	0.03171	0.0289536	0.00619501
	Difference	0.214505	0.174089	0.124846	0.202326	0.233412	0.546338	0.299737	0.101981	0.237154	0.0527051
caudate nucleus	Arginine	0.246123	0.0919436	0.107039	0.205274	0.224678	0.18658	0.306304	0.115763	0.185463	0.02856
	Sucrose	0.026174	0.00393213	0.0164958	0.0226163	0.0189382	0.0251119	0.0273149	0.025583	0.0207708	0.00293676
	Difference	0.219949	0.0880115	0.0905431	0.182658	0.20574	0.161468	0.278989	0.0901799	0.164692	0.026751
occipital cortex	Arginine	0.20339	0.0931286	0.129279	0.223159	0.231402	0.243533	0.263846	0.113223	0.18762	0.0248392
	Sucrose	0.0169258	0.00549415	0.020288	0.0204867	0.0186494	0.0192764	0.0162753	0.0193388	0.0170918	0.00185818
	Difference	0.186464	0.0876344	0.108991	0.202672	0.212752	0.224256	0.247571	0.0938846	0.170528	0.0240852
hippocampus	Arginine	0.20856	0.121619	0.0678648	0.23702	0.215877	0.212554	0.273407	0.114022	0.181365	0.026901
	Sucrose	0.0189144	0.00707867	0.00639864	0.0220613	0.0161262	0.0139245	0.0173792	0.023403	0.0156607	0.00237813
	Difference	0.189645	0.114541	0.0614661	0.214959	0.199751	0.198629	0.256028	0.090619	0.165705	0.0257626
[3H] Arginine + [14C] Sucrose +100uM Un-labelled arginine, 10 mins, Balb/c ♂, 5ml/min
Mouse Number		25	26	27	28	29	37	38	39	mean	SEM
pituitary gland	Arginine	0.744298	1.2508	0.515126	1.18424	2.49421	1.75847	1.83456	0.541082	1.29035	0.264881
	Sucrose	0.171144	0.158281	0.0655524	0.144157	0.189566	0.212481	0.159262	0.108651	0.151137	0.0174588
	Difference	0.573154	1.09252	0.449574	1.04008	2.30464	1.54599	1.6753	0.432431	1.13921	0.252281
hypothalamus	Arginine	0.387814	0.470653	0.187481	0.369465	0.263691	0.606357	0.30482	0.182867	0.346643	0.054554
	Sucrose	0.047423	0.0282248	0.0316104	0.0533799	0.0284306	0.0596604	0.0337279	0.032167	0.039328	0.00465247
	Difference	0.340391	0.442428	0.15587	0.316085	0.235261	0.546696	0.271092	0.1507	0.307315	0.0516459
thalamus	Arginine	0.150853	0.324865	0.102956	0.26902	0.0118885	0.330342	0.288719	0.112908	0.198944	0.0451777
	Sucrose	0.0181366	0.0207625	0.0161564	0.0411237	0.00683405	0.0338193	0.0238045	0.0253562	0.0232492	0.00401034
	Difference	0.132716	0.304103	0.0867997	0.227897	0.00505445	0.296523	0.264914	0.0875518	0.175695	0.0424769
pons	Arginine	0.222969	0.0676221	0.0397981	0.295265	0.19746	0.340072	0.255955	0.179083	0.199778	0.0393794
	Sucrose	0.0464679	0.00964739	0.00746443	0.0606824	0.0175574	0.0513785	0.0253996	0.0424059	0.0326254	0.00764849
	Difference	0.176501	0.0579747	0.0323336	0.234582	0.179902	0.288694	0.230555	0.136677	0.167153	0.0333851
cerebellum	Arginine	0.138527	0.109264	0.134955	0.306031	0.206689	0.248464	0.294892	0.112326	0.193894	0.0307299
	Sucrose	0.0182117	0.0103163	0.029836	0.037474	0.0256244	0.0328207	0.0279277	0.02673	0.0261176	0.00320651
	Difference	0.120315	0.0989481	0.105119	0.268557	0.181065	0.215644	0.266965	0.085596	0.167776	0.0286187
homogenate	Arginine	0.140702	0.17439	0.0966189	0.198109	0.1743	0.202297	0.181146	0.0728139	0.155047	0.0180107
	Sucrose	0.0163702	0.0132613	0.0205839	0.0253074	0.0182698	0.0251182	0.0103137	0.0180997	0.0184155	0.00198791
	Difference	0.124331	0.161128	0.076035	0.172802	0.15603	0.177179	0.170833	0.0547142	0.136632	0.0178612
supernatant	Arginine	0.106836	0.136399	0.0499805	0.140123	0.104699	0.128167	0.142513	0.0479652	0.107085	0.0145772
	Sucrose	0.0158565	0.0139679	0.012937	0.023893	0.0141425	0.0222832	0.0159679	0.0159009	0.0168686	0.00151681
	Difference	0.090979	0.122431	0.0370435	0.11623	0.0905563	0.105883	0.126545	0.0320644	0.0902166	0.0139162
pellet	Arginine	0.0688321	0.0121862	0.0155644	0.0324294	0.0201244	0.0314966	0.0953744	0.0104135	0.0358026	0.0115418
	Sucrose	0.0255311	0.00100065	0.00226168	0.00366082	0.0018048	0.002471	0.0168452	0.00232512	0.00698755	0.00343832
	Difference	0.043301	0.0111855	0.0133028	0.0287686	0.0183196	0.0290256	0.0785292	0.0080884	0.0288151	0.00877446

## Sheet: +0.5uMADMA
[3H] Arginine + [14C] Sucrose + 0.5 uM ADMA, 10 mins, Balb/c ♂, 5ml/min
Mouse Number		2	3	4	5	6	mean	SEM
CSF		Good	Good	Good	Good	Good
	Arginine	0.191583	0.111997	0.598759	0.458209	0.213026	0.314715	0.0916155
	Sucrose	0.000128137	0.0490956	0.128264	0.206547	0.0506951	0.086946	0.03626
	Difference	0.191455	0.0629014	0.470494	0.251662	0.162331	0.227769	0.0679222
pineal gland	Arginine	1.43349	0.822945	1.56331	7.47123	3.45754	2.9497	1.21339
	Sucrose	0.199425	0.317514	0.327268	1.36106	0.782727	0.597599	0.215316
	Difference	1.23406	0.50543	1.23604	6.11017	2.67481	2.3521	1.00332
choroid plexus	Arginine	1.37562	1.4755	1.41395	2.02623	2.73862	1.80598	0.261384
	Sucrose	0.0784435	0.115908	0.150858	0.297941	0.164589	0.161548	0.0372263
	Difference	1.29718	1.3596	1.26309	1.72829	2.57403	1.64444	0.246811
frontal cortex	Arginine	0.622521	0.309659	0.431154	0.684748	1.0088	0.611376	0.119785
	Sucrose	0.0369953	0.0149377	0.0331523	0.0305203	0.03137	0.0293951	0.00378194
	Difference	0.585526	0.294722	0.398002	0.654227	0.97743	0.581981	0.117894
caudate nucleus	Arginine	0.625084	0.259016	0.380247	0.590914	1.06449	0.583951	0.137793
	Sucrose	0.0248057	0.0174901	0.023135	0.0216526	0.0259843	0.0226135	0.00147669
	Difference	0.600278	0.241526	0.357112	0.569261	1.03851	0.561337	0.136612
occipital cortex	Arginine	0.567024	0.24353	0.392619	0.567885	0.824824	0.519176	0.0974886
	Sucrose	0.0259427	0.0127486	0.0271412	0.0241148	0.0191513	0.0218197	0.00264566
	Difference	0.541081	0.230781	0.365478	0.54377	0.805673	0.497357	0.0968451
hippocampus	Arginine	0.535384	0.289979	0.395468	0.658388	0.888912	0.553626	0.104462
	Sucrose	0.0174005	0.0129358	0.0225698	0.0238978	0.0252182	0.0204044	0.00228985
	Difference	0.517984	0.277043	0.372899	0.63449	0.863694	0.533222	0.102721
[3H] Arginine + [14C] Sucrose + 0.5 uM ADMA, 10 mins, Balb/c ♂, 5ml/min
Mouse Number		2	3	4	5	6	mean	SEM
pituitary gland	Arginine	3.09767	0.914193	1.42065	1.94542	3.91666	2.25892	0.550495
	Sucrose	0.101863	0.102116	0.0691978	0.220896	0.156753	0.130165	0.0266869
	Difference	2.99581	0.812077	1.35145	1.72453	3.75991	2.12875	0.543769
hypothalamus	Arginine	0.845481	0.373096	0.491337	1.55459	1.1314	0.879181	0.215345
	Sucrose	0.0513417	0.034255	0.0374083	0.0792108	0.0696882	0.0543808	0.00881247
	Difference	0.79414	0.338841	0.453929	1.47538	1.06171	0.8248	0.206643
thalamus	Arginine	0.675585	0.322981	0.332587	0.596056	0.812779	0.547998	0.096367
	Sucrose	0.0122788	0.021011	0.0291436	0.03219	0.019131	0.0227509	0.00357603
	Difference	0.663307	0.30197	0.303444	0.563866	0.793648	0.525247	0.0978879
pons	Arginine	1.05248	0.452333	0.40756	0.683233	0.934672	0.706055	0.127724
	Sucrose	0.113353	0.0486321	0.0445282	0.057518	0.0342255	0.0596514	0.0139374
	Difference	0.939123	0.403701	0.363032	0.625715	0.900447	0.646404	0.120386
cerebellum	Arginine	0.564453	0.342731	0.381911	0.697124	0.890449	0.575333	0.101431
	Sucrose	0.0224986	0.0163017	0.0474113	0.0502666	0.0270781	0.0327112	0.00681756
	Difference	0.541954	0.326429	0.3345	0.646857	0.863371	0.542622	0.100945
homogenate	Arginine	#DIV/0!	0.206127	0.258645	0.458166	0.68136	0.401074	0.108055
	Sucrose	#DIV/0!	0.0173666	0.0230866	0.0278887	0.0257032	0.0235113	0.00227128
	Difference	#DIV/0!	0.18876	0.235558	0.430277	0.655656	0.377563	0.106429
supernatant	Arginine	0.22917	0.139645	0.150154	0.267997	0.45293	0.247979	0.0565973
	Sucrose	0.0121905	0.0152529	0.014825	0.0184623	0.0169253	0.0155312	0.00105527
	Difference	0.216979	0.124392	0.135329	0.249534	0.436004	0.232448	0.0561581
pellet	Arginine	0.0391637	0.0240315	0.198657	0.0816896	0.101947	0.0890976	0.0307816
	Sucrose	0.00275111	0.001761	0.0378945	0.00377615	0.00268091	0.00977273	0.00703767
	Difference	0.0364126	0.0222705	0.160762	0.0779135	0.0992657	0.0793249	0.0246255

## Sheet: +3 uM ADMA
[3H] Arginine + [14C] Sucrose + 3 uM ADMA, 10 mins, Balb/c ♂, 5ml/min
Mouse Number		7	8	9	10	11	mean	SEM
CSF		Good	Good	Good	Good	Good
	Arginine	0.190801	0.111662	#DIV/0!	0.156731	0.128117	0.146828	0.0155315
	Sucrose	0.0242958	0.0034183	#DIV/0!	0.0614992	0.0391793	0.0320982	0.0109483
	Difference	0.166505	0.108244	#DIV/0!	0.0952318	0.0889379	0.11473	0.0158496
pineal gland	Arginine	0.5785	0.696913	1.45839	1.13702	1.56084	1.08633	0.196938
	Sucrose	0.146921	0.195072	0.239308	0.497203	0.559807	0.327663	0.0838718
	Difference	0.431578	0.501841	1.21909	0.639818	1.00103	0.758671	0.151294
choroid plexus	Arginine	0.694449	1.34415	0.816322	2.28755	1.02055	1.23261	0.285765
	Sucrose	0.0824587	0.124083	0.18474	0.646359	0.197084	0.246945	0.10199
	Difference	0.611991	1.22007	0.631582	1.64119	0.823466	0.98566	0.196974
frontal cortex	Arginine	0.32921	0.368315	0.349657	0.654453	0.688686	0.478064	0.0794247
	Sucrose	0.0325741	0.0512661	0.0338824	0.0531088	0.0412165	0.0424096	0.00426488
	Difference	0.296636	0.317049	0.315774	0.601344	0.64747	0.435655	0.0774866
caudate nucleus	Arginine	0.225238	0.336713	0.233333	0.54624	0.438809	0.356067	0.061468
	Sucrose	0.0200415	0.0166554	0.0199676	0.0398811	0.0246668	0.0242425	0.00411237
	Difference	0.205197	0.320058	0.213366	0.506359	0.414142	0.331824	0.0580707
occipital cortex	Arginine	0.294998	0.321228	0.318123	0.516186	0.641644	0.418436	0.0686023
	Sucrose	0.0232419	0.015135	0.026138	0.0355514	0.0392826	0.0278698	0.00433504
	Difference	0.271756	0.306093	0.291985	0.480635	0.602361	0.390566	0.0647839
hippocampus	Arginine	0.205399	0.330556	0.26916	0.584997	0.743774	0.426778	0.102135
	Sucrose	0.0170624	0.0140458	0.0242404	0.0462032	0.0492492	0.0301602	0.00737576
	Difference	0.188337	0.316511	0.24492	0.538794	0.694525	0.396617	0.0953344
[3H] Arginine + [14C] Sucrose + 3 uM ADMA, 10 mins, Balb/c ♂, 5ml/min
Mouse Number		7	8	9	10	11	mean	SEM
pituitary gland	Arginine	0.707598	0.946952	0.935257	0.634286	2.79246	1.20331	0.402025
	Sucrose	0.195508	0.0818358	0.157957	0.126551	0.167494	0.145869	0.0194309
	Difference	0.512091	0.865116	0.7773	0.507735	2.62497	1.05744	0.398258
hypothalamus	Arginine	0.318978	0.526924	0.556489	0.587985	0.77559	0.553193	0.0728796
	Sucrose	0.0201631	0.0306584	0.0672058	0.0499164	0.0599944	0.0455876	0.00884005
	Difference	0.298815	0.496266	0.489283	0.538068	0.715596	0.507606	0.0664251
thalamus	Arginine	0.189303	0.389308	0.392067	0.445293	0.693616	0.421917	0.0807559
	Sucrose	0.014258	0.016279	0.0463745	0.0265	0.0463787	0.029958	0.00701678
	Difference	0.175045	0.373029	0.345693	0.418793	0.647237	0.391959	0.0759729
pons	Arginine	0.320288	0.409534	0.43381	0.55335	1.19871	0.583138	0.158326
	Sucrose	0.0313821	0.0281532	0.0654882	0.0522321	0.128617	0.0611746	0.0182004
	Difference	0.288906	0.381381	0.368322	0.501118	1.07009	0.521964	0.141167
cerebellum	Arginine	0.219546	0.336646	0.35802	0.582855	0.662994	0.432012	0.0824068
	Sucrose	0.0204782	0.0221063	0.0595396	0.054224	0.0543209	0.0421338	0.00856657
	Difference	0.199068	0.314539	0.29848	0.528631	0.608673	0.389878	0.0766686
homogenate	Arginine	0.132401	0.236606	0.230127	0.38587	0.412693	0.27954	0.0524265
	Sucrose	0.0118261	0.0131585	0.0237022	0.0300012	0.0305988	0.0218574	0.00401519
	Difference	0.120575	0.223448	0.206425	0.355869	0.382095	0.257682	0.0488451
supernatant	Arginine	0.0880096	0.161073	0.124283	0.23845	0.229509	0.168265	0.0292437
	Sucrose	0.00846483	0.0110829	0.016603	0.0240438	0.0192831	0.0158955	0.00279953
	Difference	0.0795448	0.14999	0.10768	0.214406	0.210226	0.152369	0.0269279
pellet	Arginine	0.0165648	0.0319277	0.0315427	0.0660434	0.0463521	0.0384862	0.0083458
	Sucrose	0.0016171	0.00209528	0.00270828	0.00543095	0.00447293	0.00326491	0.000726093
	Difference	0.0149477	0.0298324	0.0288345	0.0606125	0.0418792	0.0352213	0.00764817

## Sheet: +10 uM ADMA
[3H] Arginine + [14C] Sucrose + 10 uM ADMA, 10 mins, Balb/c ♂, 5ml/min
Mouse Number		12	13	14	15	16	17	mean	SEM
CSF		Poor	v Good	OK	v Good	Good	Good
	Arginine	#DIV/0!	0.674727	0.138862	0.244133	0.364749	0.359163	0.356327	0.0898154
	Sucrose	#DIV/0!	0.0600413	0.00919301	0.021784	0.0217846	0.00322157	0.0232049	0.00989097
	Difference	#DIV/0!	0.614686	0.129669	0.222349	0.342965	0.355941	0.333122	0.0817189
pineal gland	Arginine	0.74167	3.22537	1.2629	0.742732	1.99271	1.4981	1.74436	0.421354
	Sucrose	0.163332	0.850599	0.268785	0.24046	0.770907	0.387781	0.503706	0.128385
	Difference	0.578337	2.37477	0.994116	0.502272	1.2218	1.11032	1.24066	0.308995
choroid plexus	Arginine	-0.050726	3.73825	1.90311	1.07479	1.56225	2.6988	2.19544	0.467753
	Sucrose	0.0255315	0.376801	0.146211	0.117551	0.0775095	0.24654	0.192922	0.0537908
	Difference	-0.0762575	3.36145	1.7569	0.957244	1.48474	2.45226	2.00252	0.416532
frontal cortex	Arginine	0.0478403	1.47305	0.502473	0.260325	0.963171	0.596792	0.759162	0.211228
	Sucrose	0.0134089	0.0576915	0.0249621	0.010642	0.0824727	0.0256137	0.0402764	0.0130605
	Difference	0.0344314	1.41536	0.477511	0.249683	0.880699	0.571178	0.718885	0.20143
caudate nucleus	Arginine	0.0593197	1.56947	0.453338	0.22116	0.823125	0.517288	0.716877	0.233798
	Sucrose	0.0135697	0.0648979	0.0167582	0.0111781	0.0665944	0.0192268	0.0357311	0.0123257
	Difference	0.04575	1.50458	0.43658	0.209982	0.756531	0.498062	0.681146	0.2235
occipital cortex	Arginine	0.0433489	1.97076	0.422478	0.305504	0.634525	0.451108	0.756875	0.308021
	Sucrose	0.00952673	0.05501	0.0158078	0.012829	0.0556562	0.0186401	0.0315886	0.00973764
	Difference	0.0338221	1.91575	0.40667	0.292675	0.578868	0.432468	0.725287	0.301086
hippocampus	Arginine	0.0485363	1.36693	0.427965	0.266757	0.646513	0.552307	0.652093	0.189696
	Sucrose	0.0105286	0.0443261	0.013561	0.0106024	0.0455934	0.024028	0.0276222	0.00742393
	Difference	0.0380077	1.3226	0.414404	0.256155	0.60092	0.528279	0.624471	0.18398
[3H] Arginine + [14C] Sucrose + 10 uM ADMA, 10 mins, Balb/c ♂, 5ml/min
Mouse Number		12	13	14	15	16	17	mean	SEM
pituitary gland	Arginine	-0.0378261	5.29015	1.84344	0.629042	4.49361	2.93645	3.03854	0.849451
	Sucrose	0.0508528	0.532085	-0.0215586	0.0816224	0.350774	0.236363	0.235857	0.0977262
	Difference	-0.0886789	4.75806	1.865	0.547419	4.14284	2.70008	2.80268	0.76143
hypothalamus	Arginine	0.0322887	2.92906	1.32354	0.34201	1.04416	0.674024	1.26256	0.448465
	Sucrose	0.0191982	0.160869	0.0847832	0.020653	0.0662498	0.03738	0.0739869	0.0244023
	Difference	0.0130906	2.76819	1.23875	0.321357	0.977909	0.636644	1.18857	0.424192
thalamus	Arginine	0.0314981	1.83253	0.59141	0.2997	0.838169	0.515109	0.815384	0.268455
	Sucrose	0.00595805	0.0615799	0.0228857	0.0127908	0.0600269	0.0188426	0.0352252	0.010568
	Difference	0.02554	1.77095	0.568524	0.286909	0.778142	0.496266	0.780158	0.259841
pons	Arginine	0.0414204	2.64955	0.494246	0.2953	1.33201	0.60382	1.07499	0.430841
	Sucrose	0.0155286	0.152557	0.0414518	0.0167257	0.130362	0.0409432	0.0764081	0.0271583
	Difference	0.0258918	2.49699	0.452794	0.278574	1.20165	0.562877	0.998577	0.405747
cerebellum	Arginine	0.0563312	1.50943	0.529908	0.197147	0.866821	0.607013	0.742063	0.219612
	Sucrose	0.0134644	0.0707271	0.0279197	0.0127739	0.0716092	0.0363149	0.0438689	0.011767
	Difference	0.0428668	1.4387	0.501988	0.184373	0.795212	0.570698	0.698194	0.209347
homogenate	Arginine	0.0304723	1.03526	0.400797	0.201474	0.673667	0.412071	0.544653	0.143768
	Sucrose	0.00817689	0.0524002	0.0213224	0.0109354	0.0518688	0.0220194	0.0317092	0.00856696
	Difference	0.0222954	0.982858	0.379474	0.190539	0.621799	0.390052	0.512944	0.135928
supernatant	Arginine	0.0193813	0.847399	0.239585	0.0993807	0.320971	0.259719	0.353411	0.128713
	Sucrose	0.00547364	0.0468037	0.0149195	0.00616785	0.0324402	0.0151971	0.0231057	0.00729787
	Difference	0.0139076	0.800596	0.224665	0.0932129	0.288531	0.244522	0.330305	0.121994
pellet	Arginine	0.00926801	0.134524	0.0336692	0.0961221	0.134975	0.0873914	0.0973364	0.018646
	Sucrose	0.00125932	0.00533958	0.00182285	0.00236548	0.00795338	0.00377334	0.00425093	0.00110842
	Difference	0.00800869	0.129184	0.0318463	0.0937566	0.127022	0.083618	0.0930854	0.0177414

## Sheet: + 100uM ADMA
[3H] Arginine + [14C] Sucrose + 100µM un-labelled ADMA, 10 mins, Balb/c ♂, 5ml/min
Mouse Number		20	21	22	33	34	mean	SEM
CSF		L. pink	Clear	Pink	Good, but brain a little bloody	Good
	Arginine	0.145021	0.196638	0.327068	0.289771	0.181355	0.227971	0.0344057
	Sucrose	0.0503278	0.0329213	0.250338	0.338275	0.0737088	0.149114	0.0612266
	Difference	0.0946934	0.163716	0.0767298	-0.048504	0.107647	0.0788564	0.0350043
pineal gland	Arginine	1.81085	3.23979	1.66991	1.64852	1.61419	1.99665	0.312581
	Sucrose	0.341981	0.613651	0.331975	0.277302	0.420394	0.397061	0.0587656
	Difference	1.46887	2.62614	1.33794	1.37121	1.1938	1.59959	0.260401
choroid plexus	Arginine	1.69822	2.34597	2.02401	1.66983	3.64923	2.27745	0.364377
	Sucrose	0.229669	0.176357	0.213693	0.180892	0.45785	0.251692	0.0524967
	Difference	1.46855	2.16962	1.81032	1.48894	3.19138	2.02576	0.318154
frontal cortex	Arginine	0.453666	0.659117	0.589931	0.500225	0.551153	0.550818	0.0355364
	Sucrose	0.0256269	0.0377409	0.0181443	0.0279432	0.039814	0.0298538	0.00400026
	Difference	0.428039	0.621376	0.571786	0.472282	0.511339	0.520965	0.0344697
caudate nucleus	Arginine	0.417168	0.536967	0.598469	0.420477	0.440346	0.482686	0.036268
	Sucrose	0.0248498	0.0185565	0.0260391	0.0240304	0.0279973	0.0242946	0.00158204
	Difference	0.392319	0.518411	0.57243	0.396447	0.412349	0.458391	0.0366945
occipital cortex	Arginine	0.415922	0.542862	0.405109	0.453481	0.458049	0.455084	0.0242359
	Sucrose	0.0138062	0.0257953	0.0143792	0.0246534	0.0252474	0.0207763	0.00273604
	Difference	0.402116	0.517067	0.39073	0.428827	0.432801	0.434308	0.0221548
hippocampus	Arginine	0.377088	0.503341	0.466748	0.446031	0.524308	0.463503	0.0255614
	Sucrose	0.0145156	0.0165516	0.0119665	0.030073	0.0212849	0.0188783	0.00318851
	Difference	0.362572	0.486789	0.454781	0.415958	0.503023	0.444625	0.0253434
[3H] Arginine + [14C] Sucrose + 100µM un-labelled ADMA, 10 mins, Balb/c ♂, 5ml/min
Mouse Number		20	21	22	33	34	mean	SEM
pituitary gland	Arginine	1.66732	2.66627	2.1083	1.88816	1.87861	2.04173	0.171006
	Sucrose	0.168943	0.239262	0.108818	0.200512	0.181306	0.179768	0.021358
	Difference	1.49837	2.42701	1.99949	1.68765	1.6973	1.86196	0.162464
hypothalamus	Arginine	0.607256	0.767342	0.63319	0.499648	0.45216	0.591919	0.0551173
	Sucrose	0.0432752	0.0332713	0.0335264	0.0375312	0.0270204	0.0349249	0.0026804
	Difference	0.56398	0.734071	0.599664	0.462117	0.425139	0.556994	0.0545953
thalamus	Arginine	0.391005	0.640734	0.532933	0.681217	0.528273	0.554833	0.0506836
	Sucrose	0.0141257	0.0216275	0.0268378	0.0387754	0.0283699	0.0259473	0.00405976
	Difference	0.376879	0.619106	0.506096	0.642442	0.499903	0.528885	0.047697
pons	Arginine	0.357637	0.857123	0.517573	0.524135	0.6511	0.581514	0.0831577
	Sucrose	0.024454	0.0471491	0.0248394	0.0642118	0.0354298	0.0392168	0.00750555
	Difference	0.333183	0.809974	0.492734	0.459924	0.61567	0.542297	0.0806241
cerebellum	Arginine	0.387519	0.5392	0.54199	0.457605	0.288417	0.442946	0.0480836
	Sucrose	0.0202083	0.0268394	0.0223645	0.0313118	0.0161857	0.0233819	0.00262421
	Difference	0.367311	0.512361	0.519625	0.426293	0.272232	0.419564	0.0464252
homogenate	Arginine	0.303579	0.379702	0.378979	0.333736	0.401911	0.359581	0.0178566
	Sucrose	0.0175419	0.0210589	0.0182359	0.0283843	0.0290093	0.0228461	0.00246211
	Difference	0.286037	0.358643	0.360744	0.305352	0.372901	0.336735	0.017204
supernatant	Arginine	0.193118	0.240062	0.242734	0.228291	0.21051	0.222943	0.00937406
	Sucrose	0.0158192	0.0162647	0.0195398	0.0231512	0.0176463	0.0184842	0.00133465
	Difference	0.177299	0.223797	0.223194	0.20514	0.192864	0.204459	0.00893747
pellet	Arginine	0.0604908	0.0729769	0.072692	0.0904835	0.0226085	0.0638503	0.0113643
	Sucrose	0.0027039	0.00268268	0.00297932	0.00944342	0.00133352	0.00382857	0.00143267
	Difference	0.0577869	0.0702942	0.0697127	0.0810401	0.021275	0.0600218	0.0103622

## Sheet: +500uM ADMA
[3H] Arginine + [14C] Sucrose + 500µM un-labelled ADMA, 10 mins, Balb/c ♂, 5ml/min
Mouse Number		40	41	42	42	mean	SEM
CSF		Good, can. out for 10s	Good, can. out for 10s	Good	Good
	Arginine	0.374567	0.128137	0.0795554	0.207633	0.207633	0.0646643
	Sucrose	0.486252	0.092127	0.0221202	0.222562	0.222562	0.102304
	Difference	-0.111685	0.0360095	0.0574352	-0.0149284	-0.0149284	0.0376573
pineal gland	Arginine	0.826861	1.04355	1.69005	0.832666	0.901024	0.0712809
	Sucrose	0.349113	0.411811	0.578437	0.201152	0.320692	0.0624505
	Difference	0.477747	0.631735	1.11161	0.631514	0.580332	0.0512925
choroid plexus	Arginine	0.829273	0.909181	3.20526	0.613187	0.78388	0.0884089
	Sucrose	0.224268	0.28712	0.465521	0.13549	0.215626	0.0439847
	Difference	0.605006	0.62206	2.73974	0.477698	0.568255	0.0455453
frontal cortex	Arginine	0.226576	0.204255	0.211799	0.152084	0.152084	0.0162085
	Sucrose	0.0423914	0.0533442	0.0192811	0.015424	0.015424	0.00912231
	Difference	0.184184	0.150911	0.192518	0.13666	0.13666	0.0132991
caudate nucleus	Arginine	0.195746	0.169301	0.184743	0.127047	0.127047	0.0150643
	Sucrose	0.0415512	0.0474869	0.0141716	0.0144294	0.0144294	0.00880725
	Difference	0.154195	0.121814	0.170572	0.112617	0.112617	0.0135908
occipital cortex	Arginine	0.174823	0.214916	0.205849	0.142563	0.142563	0.0164146
	Sucrose	0.0329743	0.0465844	0.0140007	0.0128084	0.0128084	0.00810842
	Difference	0.141849	0.168331	0.191849	0.129755	0.129755	0.0138778
hippocampus	Arginine	0.169402	0.19101	0.173298	0.127014	0.127014	0.0135633
	Sucrose	0.0268704	0.0463686	0.0132746	0.0124688	0.0124688	0.00792872
	Difference	0.142531	0.144642	0.160023	0.114546	0.114546	0.00946951
[3H] Arginine + [14C] Sucrose + 500µM un-labelled ADMA, 10 mins, Balb/c ♂, 5ml/min
Mouse Number		40	41	42	42	mean	SEM
pituitary gland	Arginine	1.03309	1.08048	1.25588	-0.329445	-0.329445	0.366297
	Sucrose	0.22039	0.207926	0.166832	-0.0757434	-0.0757434	0.06948
	Difference	0.812705	0.872553	1.08905	-0.253702	-0.253702	0.300537
hypothalamus	Arginine	0.415748	0.300822	0.223447	0.186732	0.186732	0.0506185
	Sucrose	0.0968674	0.082648	0.0295997	0.0271377	0.0271377	0.0179646
	Difference	0.31888	0.218174	0.193848	0.159594	0.159594	0.0342612
thalamus	Arginine	0.180416	0.230719	0.19496	0.339215	0.339215	0.0358871
	Sucrose	0.0400445	0.0565936	0.0231334	0.0339632	0.0339632	0.00699083
	Difference	0.140372	0.174125	0.171827	0.305252	0.305252	0.0366048
pons	Arginine	0.242854	0.186716	0.178838	0.167203	0.167203	0.016802
	Sucrose	0.0712414	0.0678845	0.0231804	0.052211	0.052211	0.0109641
	Difference	0.171613	0.118832	0.155658	0.114992	0.114992	0.0138976
cerebellum	Arginine	0.170556	0.218625	0.200181	0.183239	0.183239	0.0104369
	Sucrose	0.0440076	0.0566928	0.0252728	0.0302005	0.0302005	0.00709441
	Difference	0.126548	0.161932	0.174908	0.153038	0.153038	0.0102248
homogenate	Arginine	0.130467	0.141174	0.155362	0.127033	0.127033	0.00637367
	Sucrose	0.0447579	0.0402213	0.0202232	0.0199004	0.0199004	0.00654057
	Difference	0.0857092	0.100952	0.135139	0.107133	0.107133	0.0103338
supernatant	Arginine	0.071672	0.0627743	0.0773224	0.0650552	0.0650552	0.00329842
	Sucrose	0.021589	0.0233567	0.0137959	0.0136755	0.0136755	0.00254799
	Difference	0.050083	0.0394176	0.0635265	0.0513797	0.0513797	0.00493297
pellet	Arginine	0.0208131	0.00773495	0.0490022	0.0211725	0.0211725	0.00868887
	Sucrose	0.00441421	0.00142106	0.00366373	0.00270547	0.00270547	0.000646134
	Difference	0.0163988	0.00631389	0.0453384	0.018467	0.018467	0.00833687
