# Supplementary material for: L-Arginine and asymmetric dimethylarginine (ADMA) transport across the mouse blood-brain and blood-CSF barriers: Evidence of saturable transport at both interfaces and CNS to blood efflux
Source: PLoS One. 2024 Oct 24;19(10):e0305318. doi: 10.1371/journal.pone.0305318 (PMC11501026; doi:10.1371/journal.pone.0305318)
Supplement: S3 Dataset — (XLSX) [file pone.0305318.s014.xlsx]

## Sheet: 2.5 minutes
[3H] ADMA + [14C] Sucrose, 2.5 mins, Balb/c ♂, 5ml/min
Mouse Number		46	47	48	46	50	mean	SEM
CSF		Good	Good	Good	Good	Good
	ADMA	0.0265271	0.0709143	0.0705112	0.0265271	0.414303	0.121756	0.073801
	Sucrose	0.00702344	0.0202241	0.0304494	0.00702344	0.374296	0.0878033	0.0717584
	Difference	0.0195036	0.0506902	0.0400618	0.0195036	0.0400065	0.0339532	0.00621154
pineal gland	ADMA	0.329319	0.790359	0.358571	0.329319	0.828264	0.527166	0.115465
	Sucrose	0.317416	0.18487	0.188179	0.317416	0.450782	0.291733	0.0493756
	Difference	0.0119026	0.605489	0.170392	0.0119026	0.377481	0.235433	0.114298
choroid plexus	ADMA	0.64503	1.24549	0.820161	0.64503	0.919764	0.855095	0.11092
	Sucrose	0.183105	0.207423	0.141489	0.183105	0.203359	0.183696	0.0116869
	Difference	0.461925	1.03807	0.678671	0.461925	0.716405	0.671399	0.105897
frontal cortex	ADMA	0.0846798	0.151799	0.0918961	0.0846798	0.152907	0.113192	0.0160424
	Sucrose	0.0123318	0.0167577	0.0105538	0.0123318	0.0211332	0.0146217	0.0019235
	Difference	0.072348	0.135041	0.0813423	0.072348	0.131774	0.0985707	0.0143259
caudate nucleus	ADMA	0.0788711	0.163887	0.0867366	0.0788711	0.124888	0.106651	0.0166562
	Sucrose	0.00869076	0.0193654	0.0105201	0.00869076	0.0177418	0.0130018	0.00230534
	Difference	0.0701804	0.144522	0.0762165	0.0701804	0.107146	0.093649	0.0144493
occipital cortex	ADMA	0.082954	0.142969	0.0925048	0.082954	0.0828841	0.0968532	0.0116771
	Sucrose	0.00859926	0.0158933	0.0133253	0.00859926	0.00773706	0.0108308	0.00160284
	Difference	0.0743548	0.127076	0.0791796	0.0743548	0.0751471	0.0860224	0.0103023
hippocampus	ADMA	0.0897955	0.150897	0.0845508	0.0897955	0.130629	0.109133	0.0133388
	Sucrose	0.00551775	0.0112179	0.00721844	0.00551775	0.0137637	0.00864712	0.00164948
	Difference	0.0842777	0.139679	0.0773323	0.0842777	0.116865	0.100486	0.0119705
[3H] ADMA + [14C] Sucrose, 2.5 mins, Balb/c ♂, 5ml/min
Mouse Number		46	47	48	49	50	mean	SEM
pituitary gland	ADMA	0.33895	1.51416	0.636527	0.323223	0.994085	0.761389	0.224371
	Sucrose	0.0951746	0.207349	0.164774	0.131688	0.285032	0.176803	0.0327795
	Difference	0.243775	1.30681	0.471753	0.191535	0.709053	0.584586	0.202543
hypothalamus	ADMA	0.114038	0.149543	0.113138	0.12361	0.135774	0.127221	0.00691587
	Sucrose	0.0175381	0.0296673	0.0192507	0.029546	0.0433716	0.0278747	0.00462266
	Difference	0.0964998	0.119876	0.0938874	0.094064	0.0924025	0.0993459	0.00517435
thalamus	ADMA	0.0798602	0.150042	0.0795533	0.116102	0.11616	0.108344	0.0132293
	Sucrose	0.0057488	0.0101542	0.00928584	0.016308	0.0158157	0.0114625	0.00201897
	Difference	0.0741114	0.139888	0.0702674	0.0997944	0.100344	0.0968811	0.0124435
pons	ADMA	0.0924324	0.153988	0.0779491	0.142317	0.117764	0.11689	0.0143842
	Sucrose	0.0242668	0.0268048	0.0161084	0.027492	0.0361677	0.0261679	0.00321685
	Difference	0.0681656	0.127183	0.0618407	0.114825	0.0815967	0.0907223	0.0129162
cerebellum	ADMA	0.0806997	0.154782	0.0733591	0.106146	0.145231	0.112044	0.016495
	Sucrose	0.0119022	0.0182068	0.0125397	0.017198	0.0267475	0.0173188	0.00266348
	Difference	0.0687975	0.136575	0.0608194	0.0889483	0.118484	0.0947248	0.0144415
homogenate	ADMA	0.0928893	0.148211	0.0736762	0.0646111	0.0914635	0.0941703	0.0145313
	Sucrose	0.0128012	0.026754	0.0103381	0.00979626	0.0144442	0.0148267	0.00309808
	Difference	0.0800882	0.121457	0.0633381	0.0548148	0.0770193	0.0793435	0.0114834
supernatant	ADMA	0.073679	0.0612275	0.0402045	0.0508317	0.0645022	0.058089	0.005773
	Sucrose	0.0126066	0.0107175	0.00506292	0.0094098	0.0112122	0.00980181	0.00129045
	Difference	0.0610724	0.0505101	0.0351416	0.0414219	0.05329	0.0482872	0.00454626
pellet	ADMA	0.0124108	0.014922	0.00919085	0.0138483	0.015217	0.0131178	0.0010981
	Sucrose	0.00162871	0.00244691	0.00164463	0.00329793	0.00281643	0.00236692	0.000327253
	Difference	0.0107821	0.0124751	0.00754622	0.0105504	0.0124006	0.0107509	0.000894582

## Sheet: 10 minutes
[3H] ADMA + [14C] Sucrose CONTROL, 10 mins, Balb/c ♂, 5ml/min
Mouse Number		18	19	20	21	22	mean	SEM
CSF		Good, brain a tiny bit bloody	Good	Good	Good	v Good
	ADMA	0.16984	0.619296	0.209828	0.186478	0.177548	0.272598	0.0869338
	Sucrose	0.00177584	0	0	0.00811654	0.0170422	0.00538692	0.00327395
	Difference	0.168064	0.62861	0.212138	0.178362	0.160506	0.267211	0.0884214
pineal gland	ADMA	4.87777	1.91099	1.26472	2.23442	2.52407	2.56239	0.615561
	Sucrose	1.11562	0.336805	0.403801	0.413421	0.839459	0.621821	0.152217
	Difference	3.76215	1.57418	0.860921	1.82099	1.68461	1.94057	0.484657
choroid plexus	ADMA	2.74009	2.83392	2.76978	1.53369	4.52625	2.88074	0.477311
	Sucrose	0.181549	0.172496	0.319395	0.181738	0.505544	0.272144	0.0644278
	Difference	2.55854	2.66142	2.45039	1.35195	4.0207	2.6086	0.424472
frontal cortex	ADMA	0.303773	0.392864	0.194153	0.275553	0.198478	0.272964	0.0368044
	Sucrose	0.0219373	0.0281653	0.0195815	0.0313375	0.0165935	0.023523	0.00272657
	Difference	0.281835	0.364699	0.174572	0.244215	0.181885	0.249441	0.0350217
caudate nucleus	ADMA	0.306868	0.332404	0.152527	0.254404	0.25848	0.260937	0.0308372
	Sucrose	0.0199701	0.022262	0.0119801	0.0219975	0.0248051	0.020203	0.00219441
	Difference	0.286898	0.310142	0.140547	0.232406	0.233675	0.240734	0.0292449
occipital cortex	ADMA	0.213154	0.296218	0.207363	0.262452	0.25646	0.247129	0.0165337
	Sucrose	0.018882	0.0209607	0.0232523	0.0205302	0.0261557	0.0219562	0.00126077
	Difference	0.194272	0.275257	0.184111	0.241922	0.230305	0.225173	0.0165171
hippocampus	ADMA	0.213397	0.305029	0.204883	0.220848	0.223891	0.23361	0.0181545
	Sucrose	0.0143198	0.0184048	0.0140319	0.0164668	0.0177058	0.0161858	0.000878483
	Difference	0.199077	0.286624	0.190851	0.204381	0.206185	0.217424	0.0175039
[3H] ADMA + [14C] Sucrose CONTROL, 10 mins, Balb/c ♂, 5ml/min
Mouse Number		18	19	20	21	22	mean	SEM
pituitary gland	ADMA	2.08539	1.51816	1.51416	1.60608	3.18766	1.98229	0.319346
	Sucrose	0.127215	0.149723	0.110255	0.233551	0.147922	0.153733	0.02123
	Difference	1.95817	1.36843	1.40391	1.37253	3.03973	1.82856	0.322781
hypothalamus	ADMA	0.234075	0.396921	0.297958	0.362689	0.413447	0.341018	0.0332655
	Sucrose	0.0240615	0.0355473	0.0233618	0.0605772	0.0403313	0.0367758	0.00679061
	Difference	0.210013	0.361374	0.274596	0.302112	0.373116	0.304242	0.0298079
thalamus	ADMA	0.18045	0.288082	0.191621	0.250694	0.234817	0.229133	0.0196842
	Sucrose	0.0109444	0.0225287	0.0153664	0.0273941	0.0194068	0.0191281	0.00283807
	Difference	0.169505	0.265553	0.176255	0.2233	0.215411	0.210005	0.0174225
pons	ADMA	0.185685	0.412685	0.302579	0.280831	0.2305	0.282456	0.0383609
	Sucrose	0.020104	0.0519358	0.0294166	0.0376018	0.0412533	0.0360623	0.00538571
	Difference	0.165581	0.360749	0.273163	0.243229	0.189247	0.246394	0.0343513
cerebellum	ADMA	0.171038	0.243138	0.174932	0.224573	0.114221	0.18558	0.0226388
	Sucrose	0.0198721	0.0343191	0.0250449	0.028478	0.0127086	0.0240845	0.00368869
	Difference	0.151166	0.208819	0.149887	0.196095	0.101513	0.161496	0.0190736
homogenate	ADMA	0.16568	0.368381	0.190115	0.163879	0.232485	0.224108	0.0381324
	Sucrose	0.0296878	0.0996253	0.0291535	0.0213917	0.305574	0.0970865	0.0540189
	Difference	0.135992	0.268756	0.160962	0.142488	-0.0730893	0.127022	0.0554998
supernatant	ADMA	0.11915	0.161134	0.102775	0.139001	0.168536	0.138119	0.0123788
	Sucrose	0.0431333	0.0444752	0.0135856	0.0197293	0.138694	0.0519235	0.0225478
	Difference	0.0760168	0.116659	0.0891892	0.119271	0.0298419	0.0861956	0.0162947
pellet	ADMA	0.0288358	0.0751226	0.0334498	0.0355527	0.0903963	0.0526714	0.0125656
	Sucrose	0.0037653	0.0242735	0.0237156	0.0163788	0.156092	0.0448451	0.0280566
	Difference	0.0250705	0.0508491	0.00973423	0.0191739	-0.0656962	0.00782631	0.0196039

## Sheet: 20 minutes
[3H] ADMA + [14C] Sucrose, 20 mins, Balb/c ♂, 5ml/min
Mouse Number		51	52	53	54	55	mean	SEM
CSF		Good	Good	Good	Good	Good
	ADMA	0.238587	0.318042	0.373693	0.376874	0.859684	0.433376	0.109485
	Sucrose	0.0418461	0.121494	0.137154	0.170939	0.570124	0.208311	0.0929021
	Difference	0.196741	0.196549	0.236539	0.205934	0.289561	0.225065	0.0177099
pineal gland	ADMA	1.24742	1.84943	1.51065	1.14238	0.851272	1.32023	0.169288
	Sucrose	0.298842	0.432185	0.28781	0.299822	0.354241	0.33458	0.0270056
	Difference	0.948576	1.41724	1.22284	0.842557	0.497032	0.98565	0.158608
choroid plexus	ADMA	2.71067	1.49312	5.035	1.27467	0.685154	2.23972	0.772683
	Sucrose	0.307286	0.218811	0.708106	0.235597	0.130323	0.320025	0.101027
	Difference	2.40339	1.27431	4.32689	1.03907	0.554831	1.9197	0.673922
frontal cortex	ADMA	0.291731	0.376826	0.385484	0.312752	0.14566	0.302491	0.0431455
	Sucrose	0.0250132	0.0276487	0.0268565	0.0247811	0.026301	0.0261201	0.000544511
	Difference	0.266718	0.349178	0.358628	0.287971	0.119359	0.276371	0.0429811
caudate nucleus	ADMA	0.264842	0.342164	0.365041	0.277034	0.150257	0.279868	0.0375287
	Sucrose	0.0189411	0.0209759	0.025298	0.0203507	0.0319298	0.0234991	0.00235973
	Difference	0.245901	0.321188	0.339743	0.256684	0.118327	0.256369	0.0389345
occipital cortex	ADMA	0.289466	0.356194	0.370164	0.282142	0.165423	0.292678	0.0362998
	Sucrose	0.0213062	0.0249809	0.0262498	0.0211315	0.0316314	0.02506	0.00192522
	Difference	0.26816	0.331213	0.343915	0.26101	0.133792	0.267618	0.0372954
hippocampus	ADMA	0.269888	0.355159	0.365307	0.242539	0.130147	0.272608	0.0427869
	Sucrose	0.0176408	0.020614	0.0177542	0.0145924	0.0215526	0.0184308	0.0012314
	Difference	0.252247	0.334545	0.347552	0.227946	0.108595	0.254177	0.0430488
[3H] ADMA + [14C] Sucrose, 20 mins, Balb/c ♂, 5ml/min
Mouse Number		51	52	53	54	55	mean	SEM
pituitary gland	ADMA	1.65496	1.94127	1.47633	1.39559	0.543952	1.40242	0.23416
	Sucrose	0.237202	0.295473	0.227991	0.214096	0.100072	0.214967	0.0318958
	Difference	1.41776	1.6458	1.24834	1.18149	0.44388	1.18745	0.202456
hypothalamus	ADMA	0.380401	0.455374	0.533982	0.396639	0.314894	0.416258	0.0369691
	Sucrose	0.0343427	0.0391256	0.0601086	0.0340994	0.0921255	0.0519604	0.0111215
	Difference	0.346058	0.416249	0.473874	0.36254	0.222769	0.364298	0.041876
thalamus	ADMA	0.331273	0.358052	0.381383	0.293838	0.196173	0.312144	0.0324436
	Sucrose	0.0250607	0.0262395	0.0273655	0.0193536	0.0523166	0.0300672	0.00573077
	Difference	0.306212	0.331812	0.354017	0.274485	0.143857	0.282077	0.0370095
pons	ADMA	0.388002	0.35442	0.445539	0.353532	0.194198	0.347138	0.0417357
	Sucrose	0.0451702	0.0225072	0.0464148	0.0382695	0.0553905	0.0415504	0.00548507
	Difference	0.342832	0.331913	0.399124	0.315263	0.138807	0.305588	0.0440106
cerebellum	ADMA	0.279073	0.361785	0.410599	0.306617	0.14356	0.300327	0.0452793
	Sucrose	0.0267547	0.0275712	0.0295778	0.0189673	0.0317196	0.0269181	0.0021656
	Difference	0.252318	0.334214	0.381021	0.28765	0.11184	0.273409	0.045842
homogenate	ADMA	0.238291	0.200431	0.3388	0.249772	0.142006	0.23386	0.0322799
	Sucrose	0.0230387	0.0144633	0.0349022	0.0205319	0.0344653	0.0254803	0.00400826
	Difference	0.215253	0.185968	0.303898	0.22924	0.10754	0.20838	0.0318409
supernatant	ADMA	0.116178	0.188226	0.229294	0.169833	0.0780724	0.156321	0.026702
	Sucrose	0.00880161	0.0160688	0.0257141	0.0125146	0.0194416	0.0165081	0.00290591
	Difference	0.107377	0.172157	0.20358	0.157318	0.0586308	0.139813	0.0255554
pellet	ADMA	0.0170634	0.0300039	0.0343352	0.0451861	0.0112177	0.0275612	0.00608196
	Sucrose	0.00125307	0.00216685	0.00275003	0.00281804	0.00469929	0.00273746	0.000564997
	Difference	0.0158103	0.027837	0.0315852	0.042368	0.00651837	0.0248238	0.0062407

## Sheet: 30 minutes
[3H] ADMA + [14C] Sucrose, 30 mins, Balb/c ♂, 5ml/min
Mouse Number		56	57	58	59	60	mean	SEM
CSF		Good	Good	V Good
	ADMA	0.211885	1.5742	0.37754	CSF not obtained	CSF not obtained	0.721209	0.429169
	Sucrose	0.222568	0.524826	0.369186	CSF not obtained	CSF not obtained	0.372193	0.0872672
	Difference	-0.010683	1.04938	0.00835483	CSF not obtained	CSF not obtained	0.349016	0.350223
pineal gland	ADMA	0.685711	1.23901	0.420759	0.287164	0.438157	0.61416	0.168947
	Sucrose	0.249574	0.178315	0.24038	0.158551	0.166087	0.198581	0.0192566
	Difference	0.436137	1.06069	0.180379	0.128613	0.27207	0.415578	0.169537
choroid plexus	ADMA	0.541277	0.989401	0.467205	0.344354	0.469971	0.562442	0.111339
	Sucrose	0.109072	0.219261	0.171024	0.154843	0.120505	0.154941	0.0196031
	Difference	0.432205	0.77014	0.296181	0.189511	0.349466	0.407501	0.0988427
frontal cortex	ADMA	0.100283	0.255551	0.133926	0.0765494	0.132594	0.139781	0.03086
	Sucrose	0.0152105	0.0461288	0.0499325	0.0315049	0.0354833	0.035652	0.00611874
	Difference	0.0850727	0.209422	0.0839938	0.0450445	0.0971102	0.104129	0.0277447
caudate nucleus	ADMA	0.0926775	0.24874	0.128137	0.0749882	0.127391	0.134387	0.0303583
	Sucrose	0.0139967	0.0332188	0.0493005	0.03448	0.0318654	0.0325723	0.00561
	Difference	0.0786808	0.215521	0.0788368	0.0405082	0.0955259	0.101815	0.0298248
occipital cortex	ADMA	0.105721	0.238915	0.123703	0.074862	0.151665	0.138973	0.0279272
	Sucrose	0.0147079	0.0369379	0.0331219	0.0319291	0.0388857	0.0311165	0.00429053
	Difference	0.091013	0.201977	0.0905808	0.0429329	0.112779	0.107857	0.0261535
hippocampus	ADMA	0.0975775	0.323408	0.108576	0.0758192	0.109729	0.143022	0.0455057
	Sucrose	0.0125268	0.0279275	0.0327187	0.028571	0.0310824	0.0265653	0.00361404
	Difference	0.0850506	0.29548	0.075857	0.0472482	0.0786467	0.116457	0.0452237
[3H] ADMA + [14C] Sucrose, 30 mins, Balb/c ♂, 5ml/min
Mouse Number		56	57	58	59	60	mean	SEM
pituitary gland	ADMA	0.319194	0.961981	0.386483	0.595557	0.453431	0.543329	0.114218
	Sucrose	0.0653106	0.121894	0.135032	0.0689266	0.190097	0.116252	0.0231002
	Difference	0.253883	0.840087	0.251451	0.52663	0.263333	0.427077	0.115789
hypothalamus	ADMA	0.0877029	0.411423	0.106948	0.08571	0.202195	0.178796	0.0619628
	Sucrose	0.0201981	0.0431498	0.0299407	0.0449921	0.0603223	0.0397206	0.0068584
	Difference	0.0675049	0.368273	0.0770073	0.0407179	0.141872	0.139075	0.0596609
thalamus	ADMA	0.0590835	0.438231	0.137397	0.0969812	0.171084	0.180555	0.0671153
	Sucrose	0.0160505	0.0535131	0.0419878	0.0386653	0.0532848	0.0407003	0.00684086
	Difference	0.0430329	0.384718	0.0954097	0.0583159	0.117799	0.139855	0.0626271
pons	ADMA	0.117667	0.582559	0.179138	0.0854406	0.16848	0.226657	0.0905896
	Sucrose	0.0358997	0.105256	0.080733	0.0467796	0.0413285	0.0619994	0.0133458
	Difference	0.0817673	0.477303	0.098405	0.0386609	0.127152	0.164658	0.0794635
cerebellum	ADMA	0.116184	0.281747	0.126617	0.0931563	0.121496	0.14784	0.0339617
	Sucrose	0.0176351	0.0335562	0.0448881	0.0452396	0.0301381	0.0342914	0.00513506
	Difference	0.098549	0.248191	0.0817285	0.0479167	0.0913577	0.113549	0.0347607
homogenate	ADMA	0.0853276	0.348436	0.118582	0.0754493	0.150196	0.155598	0.0499737
	Sucrose	0.0149389	0.036241	0.0437919	0.0300559	0.0428799	0.0335815	0.00528091
	Difference	0.0703887	0.312195	0.0747906	0.0453934	0.107316	0.122017	0.0485545
supernatant	ADMA	0.134983	0.133248	0.0540559	0.0758011	0.0983241	0.0992824	0.0158523
	Sucrose	0.0151227	0.024408	0.0278381	0.0350506	0.0331134	0.0271066	0.00353991
	Difference	0.119861	0.10884	0.0262177	0.0407505	0.0652107	0.0721759	0.0183933
pellet	ADMA	0.0183811	0.0157475	0.0160021	0.012878	0.0199202	0.0165858	0.00120691
	Sucrose	0.00307938	0.00411813	0.00464377	0.00507311	0.00581192	0.00454526	0.000459564
	Difference	0.0153017	0.0116294	0.0113583	0.00780487	0.0141083	0.0120405	0.00129395

## Sheet: +100uM ADMA
[3H] ADMA + [14C] Sucrose + 100uM un-labelled ADMA 10 mins, Balb/c ♂, 5ml/min
Mouse Number		23	24	25	25	mean	SEM
CSF		v Good	v Good	v Good	v Good
	ADMA	0.430043	#DIV/0!	0.538942	5.47284	2.14728	1.66308
	Sucrose	0.160425	#DIV/0!	0.218807	0.0348832	0.138038	0.0542612
	Difference	0.269619	#DIV/0!	0.320135	5.43796	2.00924	1.71442
pineal gland	ADMA	0.380325	0.586769	1.05155	11.9865	3.50128	2.83188
	Sucrose	0.191209	0.272031	0.215261	0.00817752	0.17167	0.0570702
	Difference	0.189116	0.314737	0.836285	11.9783	3.32961	2.8863
choroid plexus	ADMA	0.617171	0.741022	0.509326	0.641317	0.627209	0.0475654
	Sucrose	0.146856	0.132965	0.157226	0.240134	0.169295	0.0241303
	Difference	0.470315	0.608058	0.3521	0.401183	0.457914	0.0556116
frontal cortex	ADMA	0.063456	0.135559	0.0991636	0.107291	0.101367	0.01485
	Sucrose	0.0203537	0.0284241	0.0265504	0.0519013	0.0318074	0.00691638
	Difference	0.0431023	0.107135	0.0726132	0.0553899	0.06956	0.0139104
caudate nucleus	ADMA	0.063007	0.129228	0.105957	0.111451	0.102411	0.014042
	Sucrose	0.0224076	0.0294532	0.0316732	0.0432663	0.0317001	0.00433183
	Difference	0.0405994	0.0997749	0.0742834	0.0681849	0.0707107	0.0121469
occipital cortex	ADMA	0.0897781	0.106534	0.0899372	0.143135	0.107346	0.0125606
	Sucrose	0.0284994	0.0212261	0.029735	0.042981	0.0306104	0.00453064
	Difference	0.0612787	0.0853084	0.0602021	0.100154	0.0767359	0.00972196
hippocampus	ADMA	0.0619782	0.0489497	0.0960349	0.119838	0.0817002	0.0161285
	Sucrose	0.0212351	0.0111584	0.0348914	0.035602	0.0257217	0.00587312
	Difference	0.0407431	0.0377913	0.0611435	0.084236	0.0559785	0.0107551
[3H] ADMA + [14C] Sucrose + 100uM un-labelled ADMA 10 mins, Balb/c ♂, 5ml/min
Mouse Number		23	24	25	25	mean	SEM
pituitary gland	ADMA	0.36135	0.729817	0.596	1.03781	0.681245	0.141156
	Sucrose	0.056029	0.120403	0.108403	0.0970263	0.0954653	0.0139849
	Difference	0.305321	0.609414	0.487597	0.940786	0.58578	0.133817
hypothalamus	ADMA	0.0775439	0.219477	0.128541	0.156693	0.145564	0.0295854
	Sucrose	0.0282168	0.0513411	0.0596439	0.0541022	0.048326	0.00692177
	Difference	0.0493272	0.168136	0.0688967	0.102591	0.0972377	0.026067
thalamus	ADMA	0.0769884	0.129072	0.138968	0.121613	0.11666	0.0136933
	Sucrose	0.0295654	0.0298491	0.0742341	0.04202	0.0439171	0.0105143
	Difference	0.047423	0.0992227	0.0647342	0.0795934	0.0727433	0.0110051
pons	ADMA	0.101977	0.167632	0.135195	0.102086	0.126722	0.0157181
	Sucrose	0.0480249	0.0512126	0.0598092	0.0583314	0.0543446	0.00282113
	Difference	0.0539519	0.11642	0.0753855	0.0437542	0.0723778	0.0160923
cerebellum	ADMA	0.0899929	0.120999	0.142862	0.129713	0.120892	0.011237
	Sucrose	0.0384762	0.0382947	0.059251	0.0670444	0.0507666	0.00732321
	Difference	0.0515167	0.0827043	0.0836106	0.0626685	0.070125	0.00786324
homogenate	ADMA	0.0685864	0.0956105	0.108716	0.0804997	0.0883532	0.00875467
	Sucrose	0.0575328	0.0440339	0.0490495	0.0444396	0.0487639	0.00313643
	Difference	0.0110536	0.0515766	0.0596669	0.0360601	0.0395893	0.0106987
supernatant	ADMA	0.0469629	0.0605662	0.0881609	0.0855717	0.0703154	0.00996495
	Sucrose	0.0316903	0.0245468	0.0407126	0.057987	0.0387342	0.00721967
	Difference	0.0152726	0.0360194	0.0474483	0.0275847	0.0315813	0.00679097
pellet	ADMA	0.0143869	0.0156966	0.022315	0.0190823	0.0178702	0.00178145
	Sucrose	0.0296318	0.0325309	0.0122719	0.0206691	0.0237759	0.00459106
	Difference	-0.0152448	-0.0168343	0.010043	-0.00158682	-0.00590572	0.00632237

## Sheet: +100uM L-arginine
[3H] ADMA + [14C] Sucrose + 100uM Arg 10 mins, Balb/c ♂, 5ml/min
Mouse Number		37	38	39	40	41	mean	SEM
CSF		good	good	good	good	good
	ADMA	0.0500984	0.106942	0.0735217	0.157996	0.423402	0.162392	0.067723
	Sucrose	0.0293199	0.0996103	0.0286836	0.179812	0.520303	0.171546	0.0915184
	Difference	0.0207785	0.00733219	0.0448381	-0.0218154	-0.0969008	-0.00915349	0.0244364
pineal gland	ADMA	0.558512	1.54982	1.36594	0.269984	0.83117	0.915084	0.240468
	Sucrose	0.284729	0.398515	0.226012	0.126965	0.47318	0.30188	0.0613706
	Difference	0.273783	1.1513	1.13992	0.143019	0.357991	0.613204	0.220045
choroid plexus	ADMA	0.608987	0.589621	0.665962	0.445664	0.768119	0.615671	0.0526286
	Sucrose	0.139553	0.149987	0.145153	0.12727	0.163067	0.145006	0.0058963
	Difference	0.469434	0.439635	0.520808	0.318394	0.605052	0.470665	0.0472891
frontal cortex	ADMA	0.0700682	0.07553	0.12272	0.052361	0.108199	0.0857757	0.012915
	Sucrose	0.0285074	0.0263836	0.0339264	0.0143824	0.0266185	0.0259637	0.00319849
	Difference	0.0415608	0.0491464	0.0887936	0.0379786	0.0815806	0.059812	0.0105768
caudate nucleus	ADMA	0.0565209	0.0670885	0.0888319	0.0458301	0.0737849	0.0664113	0.00734478
	Sucrose	0.0193417	0.0218498	0.018457	0.0127783	0.0192365	0.0183326	0.0015012
	Difference	0.0371792	0.0452387	0.0703749	0.0330518	0.0545485	0.0480786	0.00667701
occipital cortex	ADMA	0.0435236	0.0577319	0.100168	0.0533095	0.0795546	0.0668574	0.0102031
	Sucrose	0.0143631	0.0146409	0.0214351	0.0241169	0.0198824	0.0188877	0.00191482
	Difference	0.0291605	0.0430911	0.0787325	0.0291926	0.0596722	0.0479698	0.00952226
hippocampus	ADMA	0.0443689	0.0543552	0.0995631	0.0372591	0.0687031	0.0608499	0.0110243
	Sucrose	0.0153941	0.0147934	0.0176688	0.0100165	0.009	0.0133746	0.00165749
	Difference	0.0289749	0.0395619	0.0818943	0.0272425	0.0597031	0.0474753	0.0103645
[3H] ADMA + [14C] Sucrose + 100uM Arg 10 mins, Balb/c ♂, 5ml/min
Mouse Number		37	38	39	40	41	mean	SEM
pituitary gland	ADMA	0.317361	0.872446	1.12316	0.0950229	0.593645	0.600328	0.184778
	Sucrose	0.0948979	0.14342	0.144421	0.0520158	0.129542	0.112859	0.0176536
	Difference	0.222463	0.729026	0.978744	0.043007	0.464103	0.487469	0.168526
hypothalamus	ADMA	0.10494	0.137564	0.126132	0.09757	0.0855664	0.110354	0.00947763
	Sucrose	0.0350158	0.0461968	0.0323601	0.0297004	0.020136	0.0326818	0.00421007
	Difference	0.0699242	0.0913676	0.0937715	0.0678695	0.0654305	0.0776727	0.00613488
thalamus	ADMA	0.0436825	0.0668161	0.144977	0.058788	0.0820073	0.0792542	0.0175585
	Sucrose	0.0140365	0.0291666	0.0346584	0.0183996	0.0169981	0.0226519	0.00394252
	Difference	0.029646	0.0376495	0.110319	0.0403884	0.0650092	0.0566024	0.0146712
pons	ADMA	0.0747002	0.145042	0.134372	0.0502753	0.0684166	0.0945613	0.0189374
	Sucrose	0.021279	0.0885922	0.0643497	0.0216393	0.0353531	0.0462427	0.013169
	Difference	0.0534212	0.0564498	0.0700225	0.028636	0.0330635	0.0483186	0.00769199
cerebellum	ADMA	0.048117	0.0652591	0.104079	0.0260554	0.0930592	0.067314	0.0142995
	Sucrose	0.0191606	0.0219846	0.0301264	0.0152314	0.0274244	0.0227855	0.0027042
	Difference	0.0289564	0.0432745	0.0739528	0.0108239	0.0656348	0.0445285	0.0116003
homogenate	ADMA	0.0464605	0.0635001	0.0853786	0.0421597	0.0774515	0.0629901	0.00841954
	Sucrose	0.0172077	0.0608947	0.0437717	0.0404844	0.019995	0.0364707	0.00808845
	Difference	0.0292528	0.00260539	0.0416069	0.00167522	0.0574565	0.0265194	0.0109117
supernatant	ADMA	0.0310378	0.0511421	0.063295	0.0325165	0.0597495	0.0475482	0.00673905
	Sucrose	0.0128948	0.044141	0.0291239	0.0289542	0.0205682	0.0271364	0.00520757
	Difference	0.0181429	0.00700104	0.0341711	0.00356231	0.0391814	0.0204118	0.00710815
pellet	ADMA	0.00449554	0.0149004	0.0122509	0.00767857	0.0158355	0.0110322	0.00216211
	Sucrose	0.00140189	0.0532647	0.00616211	0.0137805	0.010525	0.0170268	0.00929563
	Difference	0.00309365	-0.0383643	0.00608884	-0.00610191	0.00531047	-0.00599466	0.00837921
